# Supplementary material for: Vinorelbine Improves the Efficacy of Sorafenib against Hepatocellular Carcinoma: A Promising Therapeutic Approach
Source: Int J Mol Sci. 2024 Jan 26;25(3):1563. doi: 10.3390/ijms25031563 (PMC10855313; doi:10.3390/ijms25031563)
Supplement: Supplementary file 1 [file ijms-25-01563-s001.zip]

Archive with 1 entries (1 files):
- ijms-2813614-supplementary.pdf
